# Supplementary material for: Silent spreaders: optimal control of asymptomatic cholera transmission through adaptive stochastic modeling
Source: Sci Rep. 2026 Apr 21;16:18450. doi: 10.1038/s41598-026-49251-2 (PMC13265794; doi:10.1038/s41598-026-49251-2)
Supplement: Supplementary file 1 — Supplementary Information. [file 41598_2026_49251_MOESM1_ESM.zip]

Archive with 7 entries (6 files):
- Supplementary material/
- Supplementary material/cholera_model.m
- Supplementary material/convergence_test.m
- Supplementary material/main_deterministic.m
- Supplementary material/main_stochastic.m
- Supplementary material/parameters_cholera.m
- Supplementary material/stochastic_model.m
