# Supplementary material for: Silent spreaders: optimal control of asymptomatic cholera transmission through adaptive stochastic modeling
Source: Sci Rep. 2026 Apr 21;16:18450. doi: 10.1038/s41598-026-49251-2 (PMC13265794; doi:10.1038/s41598-026-49251-2)
Supplement: Supplementary file 1 — Supplementary Information. [file 41598_2026_49251_MOESM1_ESM.zip › Supplementary material/cholera_model.m]

function dXdt = cholera_model(t, X, p)

S = X(1);
I = X(2);
R = X(3);
B = X(4);

Lambda = p.Lambda;
mu     = p.mu;
beta   = p.beta;
alpha  = p.alpha;
K      = p.K;
tau    = p.tau;
delta  = p.delta;
d      = p.d;
r      = p.r;
Kb     = p.Kb;
eta    = p.eta;
xi     = p.xi;

lambda = alpha * B / (K + B);

dS = Lambda - lambda*S - mu*S + delta*R;
dI = lambda*S - (mu + tau + d)*I;
dR = tau*I - (mu + delta)*R;
dB = r*B*(1 - B/Kb) + eta*I - xi*B;

dXdt = [dS; dI; dR; dB];

end
