# Supplementary material for: Silent spreaders: optimal control of asymptomatic cholera transmission through adaptive stochastic modeling
Source: Sci Rep. 2026 Apr 21;16:18450. doi: 10.1038/s41598-026-49251-2 (PMC13265794; doi:10.1038/s41598-026-49251-2)
Supplement: Supplementary file 1 — Supplementary Information. [file 41598_2026_49251_MOESM1_ESM.zip › Supplementary material/convergence_test.m]

clear; clc;

parameters_cholera;

p = struct('Lambda',Lambda,'mu',mu,'beta',beta,'alpha',alpha,...
           'K',K,'tau',tau,'delta',delta,'d',d,...
           'r',r,'Kb',Kb,'eta',eta,'xi',xi);

X0 = [500; 20; 10; 50];
tspan = [0 200];

dt_values = [0.1 0.05 0.01];

figure; hold on;

for dt = dt_values
    t = 0:dt:200;
    [t,X] = ode45(@(t,X) cholera_model(t,X,p), t, X0);
    plot(t,X(:,2),'LineWidth',2)
end

legend('\Delta t = 0.1','\Delta t = 0.05','\Delta t = 0.01')
xlabel('Time'); ylabel('Infected Individuals')
title('Time-step Convergence Test')
