# Supplementary material for: Silent spreaders: optimal control of asymptomatic cholera transmission through adaptive stochastic modeling
Source: Sci Rep. 2026 Apr 21;16:18450. doi: 10.1038/s41598-026-49251-2 (PMC13265794; doi:10.1038/s41598-026-49251-2)
Supplement: Supplementary file 1 — Supplementary Information. [file 41598_2026_49251_MOESM1_ESM.zip › Supplementary material/parameters_cholera.m]

% ============================================
% Parameter values for cholera model
% ============================================

Lambda = 20;     % Recruitment rate
mu     = 0.02;   % Natural death rate
beta   = 0.6;    % Transmission rate
alpha  = 0.4;    % Bacteria-to-human transmission
K      = 100;    % Half-saturation constant
tau    = 0.3;    % Recovery rate
delta  = 0.1;    % Immunity waning rate
d      = 0.05;   % Disease-induced death rate

% Bacteria parameters
r   = 0.5;       % Growth rate
Kb  = 500;       % Carrying capacity
eta = 0.3;       % Shedding rate
xi  = 0.2;       % Natural decay of bacteria
