# Supplementary material for: Silent spreaders: optimal control of asymptomatic cholera transmission through adaptive stochastic modeling
Source: Sci Rep. 2026 Apr 21;16:18450. doi: 10.1038/s41598-026-49251-2 (PMC13265794; doi:10.1038/s41598-026-49251-2)
Supplement: Supplementary file 1 — Supplementary Information. [file 41598_2026_49251_MOESM1_ESM.zip › Supplementary material/stochastic_model.m]

function X = stochastic_model(dt, T, X0, p, sigma)

N = round(T/dt);
X = zeros(N,4);
X(1,:) = X0;

for i = 1:N-1

    S = X(i,1);
    I = X(i,2);
    R = X(i,3);
    B = X(i,4);

    lambda = p.alpha*B/(p.K + B);
    dW = sqrt(dt)*randn;

    dS = p.Lambda - lambda*S - p.mu*S + p.delta*R;
    dI = lambda*S - (p.mu + p.tau + p.d)*I;
    dR = p.tau*I - (p.mu + p.delta)*R;
    dB = p.r*B*(1 - B/p.Kb) + p.eta*I - p.xi*B;

    X(i+1,1) = S + dS*dt;
    X(i+1,2) = I + dI*dt;
    X(i+1,3) = R + dR*dt;
    X(i+1,4) = B + dB*dt + sigma*B*dW;

end
end
